# Supplementary material for: A new genus and species of Coenosiini from Costa Rica (Diptera, Muscidae, Coenosiinae)
Source: Zookeys. 2013 Aug 5;(321):25–34. doi: 10.3897/zookeys.321.5443 (PMC3744144; doi:10.3897/zookeys.321.5443)
Supplement: XML Treatment for Palpilongus [file zookeys.321.5443-treatment1.xml]

<!DOCTYPE tp:taxon-treatment
  PUBLIC "-//TaxonX//DTD Taxonomic Treatment Publishing DTD v0 20100105//EN" "tax-treatment-NSO.dtd">
<tp:taxon-treatment xmlns:tp="http://www.plazi.org/taxpub"><tp:treatment-meta><mixed-citation publication-type="journal"><person-group><name><surname>Couri</surname><given-names>Márcia Souto</given-names></name><name><surname>de Carvalho</surname><given-names>Claudio José Barros</given-names></name></person-group><article-title>A new genus and species of Coenosiini from Costa Rica (Diptera, Muscidae, Coenosiinae)</article-title><source>Zookeys</source><day>5</day><month>8</month><year>2013</year><volume>2013</volume><issue>321</issue><fpage>25</fpage><lpage>34</lpage><pub-id pub-id-type="doi">10.3897/zookeys.321.5443</pub-id></mixed-citation></tp:treatment-meta><tp:nomenclature><label>Genus</label><tp:taxon-name>
                        <tp:taxon-name-part taxon-name-part-type="genus">Palpilongus</tp:taxon-name-part>
                        <object-id xmlns:xlink="http://www.w3.org/1999/xlink" xlink:type="simple">http://zoobank.org/40B2A451-4FEA-408A-8509-0FBE48BA61AF</object-id>
                        <object-id xmlns:xlink="http://www.w3.org/1999/xlink" xlink:type="simple">http://species-id.net/wiki/Palpilongus</object-id>
                    </tp:taxon-name><tp:taxon-status xmlns:xlink="http://www.w3.org/1999/xlink" xlink:type="simple">gen. n.</tp:taxon-status></tp:nomenclature><tp:treatment-sec sec-type="Type-species"><title>Type-species.</title><p><italic><tp:taxon-name>Palpilongus bifurcus</tp:taxon-name></italic> sp. n., by present designation</p></tp:treatment-sec><tp:treatment-sec sec-type="Diagnosis"><title>Diagnosis.</title><p>(<xref ref-type="fig" rid="F1">Fig. 1</xref>) Male dichoptic; eye bare, separated by about 1/3 of head width in both sexes; palpus flattened, very long with length equal to that of the prementum (<xref ref-type="fig" rid="F2">Fig. 2</xref>); proepimeral seta oriented downwards; notum and pleurae with very few setu<!--PageBreak-->lae; presutural acrostichal setae developed; dorsocentral setae 1 + 3; katepisternals 1 + 1 + 1 forming an equilateral triangle; upper calypter truncate and very short; wing veins bare; male hind tibia with many rows of fine and long anterodorsal, dorsal and posterodorsal setae; sternite 1 bare; setae on sternite 5 bifurcated; hypandrium tubular in male; ovipositor long in female.</p><fig id="F1" position="float" orientation="portrait"><label>Figure 1.</label><caption><p><italic><tp:taxon-name>Palpilongus bifurcus</tp:taxon-name></italic> gen. n. et sp. n. (holotype), habitus in lateral view.</p></caption><graphic xmlns:xlink="http://www.w3.org/1999/xlink" xlink:href="ZooKeys-321-025-g001.jpg" position="float" orientation="portrait" xlink:type="simple"/></fig><fig id="F2" position="float" orientation="portrait"><label>Figure 2.</label><caption><p><italic><tp:taxon-name>Palpilongus bifurcus</tp:taxon-name></italic> gen. n. et sp. n. (holotype), mouthparts and palpus in lateral view.</p></caption><graphic xmlns:xlink="http://www.w3.org/1999/xlink" xlink:href="ZooKeys-321-025-g002.jpg" position="float" orientation="portrait" xlink:type="simple"/></fig></tp:treatment-sec><tp:treatment-sec sec-type="Etymology"><title>Etymology.</title><p>Derived from the Latin words <italic>palpus</italic> and <italic>longus</italic>, the genus name refers to the long palpus.</p></tp:treatment-sec><tp:treatment-sec sec-type="Discussion"><title>Discussion.</title><p>In the current classification of <tp:taxon-name>Muscidae</tp:taxon-name>, the new genus falls in the tribe <tp:taxon-name>Coenosiini</tp:taxon-name> of the <tp:taxon-name>Coenosiinae</tp:taxon-name>. In both keys to muscid genera identification of <xref ref-type="bibr" rid="B1">de Carvalho and Couri (2002)</xref> for the Neotropical region and <xref ref-type="bibr" rid="B9">Savage and Vockeroth (2010)</xref> for Central America, the new genus approaches <italic><tp:taxon-name>Neodexiopsis</tp:taxon-name></italic> and can be separated by the following couplet:</p><table-wrap content-type="key" position="anchor" orientation="portrait"><table><tbody><tr><td rowspan="1" colspan="1">1</td><td rowspan="1" colspan="1">Palpus short, much shorter than prementum length; upper calypter glossiform and not very short; setae on sternite 5 not bifurcated</td><td rowspan="1" colspan="1"><italic><tp:taxon-name>Neodexiopsis</tp:taxon-name></italic> Malloch</td></tr><tr><td rowspan="1" colspan="1">–</td><td rowspan="1" colspan="1">Palpus very long about as long as prementum; upper calypter truncate and very short; setae on sternite 5 bifurcated</td><td rowspan="1" colspan="1"><italic><tp:taxon-name>Palpilongus</tp:taxon-name></italic> gen. n.</td></tr></tbody></table></table-wrap><p>The new genus was added to the cladistic analysis of the world <tp:taxon-name>Coenosiini</tp:taxon-name> (<xref ref-type="bibr" rid="B5">Couri and Pont 2000</xref>). The analysis positioned <!--PageBreak--><italic><tp:taxon-name>Palpilongus</tp:taxon-name></italic> in the same clade of <italic><tp:taxon-name>Cordiluroides</tp:taxon-name></italic> + <italic><tp:taxon-name>Neodexiopsis</tp:taxon-name></italic> + <italic><tp:taxon-name>Haroldopsis</tp:taxon-name></italic> Albuquerque (synonymyzed with <italic><tp:taxon-name>Neodexiopsis</tp:taxon-name></italic> in the referred cladistic analysis), based on one synapomorphy - presence of three preapical setae on mid femur. The new genus was supported by the following synapomorphies: hairs on arista at most equal to basal width of arista; fronto-orbital plate with no setulae; colour of thorax and abdomen shinning undusted; notum almost bare, with very few ground setulae; lateral seta on scutellum present and hind tibia with a preapical posterodorsal seta at apical fourth.</p><p><italic><tp:taxon-name>Neodexiopsis</tp:taxon-name></italic> and <italic><tp:taxon-name>Cordiluroides</tp:taxon-name></italic> are differently represented in the Neotropical region. <italic><tp:taxon-name>Neodexiopsis</tp:taxon-name></italic> is a speciose muscid genus, with about hundred described species found throughout the region, while <italic><tp:taxon-name>Cordiluroides</tp:taxon-name></italic> have a more restricted geographic distribution (Mexico, Costa Rica and Brazil) and is known by 6 species.</p><p>Most of the <italic><tp:taxon-name>Neodexiopsis</tp:taxon-name></italic> species have light brown to dark brown bodies, grey pollinose, and yellow to brown legs. Adults are small to medium sized predatory flies that inhabit forests or open habitats. Similarly to other genera of the <tp:taxon-name>Coenosiini</tp:taxon-name> tribe, the characteristic chaetotaxy of the hind tibia can distinguish one from each other. <italic><tp:taxon-name>Neodexiopsis</tp:taxon-name></italic> species can be recognized by the presence of one anterodorsal, one posterodorsal and one anteroventral setae in hind tibia, all near middle, the last one shorter and can be absent in some species. Besides this, the palpus is short and filiform, the upper calypter is glossiform and not reduced and the setae on sternite 5 are not bifurcated, as in <italic><tp:taxon-name>Palpilongus</tp:taxon-name></italic> gen. n.</p><p><italic><tp:taxon-name>Cordiluroides</tp:taxon-name></italic> species can be recognized by the very high insertion of the antenna (very above the mid level of the eye), palpus short and slender, presence of only one pair of postsutural intra-alar seta, upper calypter transverse, hind tibia with one median anterodorsal, one posterior submedian and one posterodorsal supramedian setae and setae on sternite 5 not bifurcated. The genus was recently recorded from Costa Rica, on the base of three species (<xref ref-type="bibr" rid="B4">Couri et al. 2006</xref>).</p></tp:treatment-sec><ref-list><ref id="B1"><mixed-citation xmlns:xlink="http://www.w3.org/1999/xlink" xlink:type="simple"><person-group><name name-style="western"><surname>de Carvalho</surname><given-names>CJB</given-names></name><name name-style="western"><surname>Couri</surname><given-names>MS</given-names></name></person-group> (<year>2002</year>) <article-title>Part I. Basal groups.</article-title> In: <person-group person-group-type="editor"><name name-style="western"><surname>de Carvalho</surname><given-names>CJB</given-names></name></person-group> (<role>Ed</role>). <issue-title>Muscidae (Diptera) of the Neotropical Region: Taxonomy.</issue-title><source>Editora Universidade Federal do Paraná, Curitiba</source>: <fpage>1</fpage>-<lpage>132</lpage>.</mixed-citation></ref><ref id="B9"><mixed-citation xmlns:xlink="http://www.w3.org/1999/xlink" xlink:type="simple"><person-group><name name-style="western"><surname>Savage</surname><given-names>J</given-names></name><name name-style="western"><surname>Vockeroth</surname><given-names>JR</given-names></name></person-group> (<year>2010</year>) <article-title>Muscidae (house flies, stable flies).</article-title> In: <person-group person-group-type="editor"><name name-style="western"><surname>Brown</surname><given-names>BV</given-names></name><name name-style="western"><surname>Borkent</surname><given-names>A</given-names></name><name name-style="western"><surname>Cumming</surname><given-names>JM</given-names></name><name name-style="western"><surname>Wood</surname><given-names>DM</given-names></name><name name-style="western"><surname>Woodley</surname><given-names>NE</given-names></name><name name-style="western"><surname>Zumbado</surname><given-names>MA</given-names></name></person-group> (<role>Eds</role>). <issue-title>Manual of Central American Diptera: Volume 2.</issue-title><source>NRC Research Press, Ottawa, Ontario, Canada</source>: <fpage>1281</fpage>-<lpage>1295</lpage>.</mixed-citation></ref><ref id="B5"><mixed-citation xmlns:xlink="http://www.w3.org/1999/xlink" xlink:type="simple"><person-group><name name-style="western"><surname>Couri</surname><given-names>MS</given-names></name><name name-style="western"><surname>Pont</surname><given-names>AC</given-names></name></person-group> (<year>2000</year>) <article-title>Cladistic analysis of Coenosiini (Diptera: Muscidae: Coenosiinae).</article-title><source>Systematic Entomology</source><volume>25</volume>: <fpage>373</fpage>-<lpage>392</lpage>. doi: <ext-link ext-link-type="uri" xlink:href="http://dx.doi.org/10.1046/j.1365-3113.2000.00125.x" xlink:type="simple">10.1046/j.1365-3113.2000.00125.x</ext-link></mixed-citation></ref><ref id="B4"><mixed-citation xmlns:xlink="http://www.w3.org/1999/xlink" xlink:type="simple"><person-group><name name-style="western"><surname>Couri</surname><given-names>MS</given-names></name><name name-style="western"><surname>de Carvalho</surname><given-names>CJB</given-names></name><name name-style="western"><surname>Pont</surname><given-names>AC</given-names></name></person-group> (<year>2006</year>) <article-title><italic>Cordiluroides</italic> Albuquerque from Costa Rica: first records, descriptions and taxonomic changes (Diptera, Muscidae, Coenosiinae).</article-title><source>Revista Brasileira de Entomologia</source><volume>50</volume>: <fpage>341</fpage>-<lpage>346</lpage>. doi: <ext-link ext-link-type="uri" xlink:href="http://dx.doi.org/10.1590/S0085-56262006000300003" xlink:type="simple">10.1590/S0085-56262006000300003</ext-link></mixed-citation></ref></ref-list></tp:taxon-treatment>
