# Supplementary material for: A new genus and species of Coenosiini from Costa Rica (Diptera, Muscidae, Coenosiinae)
Source: Zookeys. 2013 Aug 5;(321):25–34. doi: 10.3897/zookeys.321.5443 (PMC3744144; doi:10.3897/zookeys.321.5443)
Supplement: XML Treatment for Palpilongus bifurcus [file zookeys.321.5443-treatment2.xml]

<!DOCTYPE tp:taxon-treatment
  PUBLIC "-//TaxonX//DTD Taxonomic Treatment Publishing DTD v0 20100105//EN" "tax-treatment-NSO.dtd">
<tp:taxon-treatment xmlns:tp="http://www.plazi.org/taxpub"><tp:treatment-meta><mixed-citation publication-type="journal"><person-group><name><surname>Couri</surname><given-names>Márcia Souto</given-names></name><name><surname>de Carvalho</surname><given-names>Claudio José Barros</given-names></name></person-group><article-title>A new genus and species of Coenosiini from Costa Rica (Diptera, Muscidae, Coenosiinae)</article-title><source>Zookeys</source><day>5</day><month>8</month><year>2013</year><volume>2013</volume><issue>321</issue><fpage>25</fpage><lpage>34</lpage><pub-id pub-id-type="doi">10.3897/zookeys.321.5443</pub-id></mixed-citation></tp:treatment-meta><tp:nomenclature><tp:taxon-name>
                        <tp:taxon-name-part taxon-name-part-type="genus">Palpilongus</tp:taxon-name-part>
                        <tp:taxon-name-part taxon-name-part-type="species">bifurcus</tp:taxon-name-part>
                        <object-id xmlns:xlink="http://www.w3.org/1999/xlink" xlink:type="simple">http://zoobank.org/C1D0584D-A01B-4539-8A97-B60DCF53A209</object-id>
                        <object-id xmlns:xlink="http://www.w3.org/1999/xlink" xlink:type="simple">http://species-id.net/wiki/Palpilongus_bifurcus</object-id>
                    </tp:taxon-name><tp:taxon-status xmlns:xlink="http://www.w3.org/1999/xlink" xlink:type="simple">sp. n.</tp:taxon-status><xref ref-type="fig" rid="F1">Figs 1</xref><xref ref-type="fig" rid="F7">–9</xref></tp:nomenclature><tp:treatment-sec sec-type="Type material"><title>Type material.</title><p>Holotype male: COSTA RICA: Prov. Guana [Guanacaste], Estation Pitilla 9 Km. S. de Santa Cecilia, 700m, DIC 1994, P. Rios, LN 329950 380450 #4372 [INBIO code collection number] (deposited at INBIO). Paratypes: Same locality as holotype, ix.1994, LN 330200_380200 #3206, 1 female (INBIO), #3294, 1 female (INBIO); Prov. Alajuela, Upala, Bijagua, Alb. Heliconias, 700m, 11–26.i.2000, J. D. Gutiérrez, Agua miel, L_N_299800_43800 #56263, 1 female (MNRJ), #56263, 1 female (INBIO); Prov. Guanacaste, Rio San Lorenzo, Tierras Morenas, 1050m, x.1995, G. Rodriguez, L_N_287800_427600 #6405, 1 female (DZUP), # 6405, 1 female (INBIO); Prov. Punta [Puntarenas], Est La Casona, R.B. Monteverde, A.C. Arenal, 1520m, i.1994, N.G. Obando, LN 253250_449700 #2606, 1 female (INBIO); N. P. <!--PageBreak-->Heredia Prov., Transecto, Braulio Carrillo, x.1989, 1500, R. Aguillar &amp; M. Zumbado, 1 female (INBIO).</p></tp:treatment-sec><tp:treatment-sec sec-type="Description"><title>Description.</title><p><bold>Male</bold>. Body length – 3.8 mm. Wing length – 4.0 mm.</p><p><italic>Head</italic>. Dichoptic. Ground-color yellow. Eye bare. Fronto-orbital plate, parafacial, face and gena golden pruinose. Frons brown-reddish about 1/3 of head width. Three pairs of frontal setae intercalated with shorter setae, the upper frontal setae oriented backwards. Ocellar setae strong. Antenna with pedicel yellow and postpedicel brownish, about 3.8 times the length of the pedicel. Arista with very short setulae. Gena thin. Palpus yellow, very long, as long as proboscis, enlarged toward apex. Labellum not reduced, developed and without teeth.</p><!--PageBreak--><p><italic>Thorax</italic>. Color yellow, with no marks. Acrostichal setae in front of suture in 3 irregular rows and after the suture in 1-2 rows, with some scattered cilia close to scutellar suture; notum with very few scattered cilia that increase somewhat in number on the scutellum; dorsocentrals 1+3, all long; intra-alars 1+2, supra-alars 2; postpronotals 2; prealar absent. Notopleuron without covering cilia and with two setae similar in size. Anepisternum with one row of six setae, one cilium on upper anterior margin and few scattered cilia on upper half. Prosternum bare, proepisternal depression bare, proepisternal setae oriented downwards. Katepisternals 1+1+1 and with scattered setulae. Meron and katepimeron bare. Scutellum with 1 short sub-basal seta, one lateral long and one apical a little shorter than the lateral one. Legs yellow. Fore femur with rows of posterodorsal and posteroventral setae. Fore tibia with 1 long median posterior seta, one strong dorsal seta on apical fourth, a pre-apical posterodorsal seta and an apical posteroventral seta. Tarsus with a long apical seta at base. Mid femur with short and thin row of scattered setae, ending with a longer seta; two pre-apical posterior setae. Mid tibia with 4 long dorsal setae on apical half (<xref ref-type="fig" rid="F3">Fig. 3</xref>), one long and strong anterodorsal seta on apical third and long apical setae on each, the anterior, anteroventral and ventral, the last of which the longest and strongest. Hind femur with 2–3 fine anterodorsal and posterodorsal setae on apical third and with 3 preapical setae (anterodorsal, dorsal and posterodorsal). Hind tibia with many series of fine and long anterodorsal, dorsal and posterodorsal setae and with a long and strong apical ventral seta. Wing slightly infuscated. Vein M straight. Calypters yellow. Knob of halter yellow.</p><fig id="F3" position="float" orientation="portrait"><label>Figure 3.</label><caption><p><italic><tp:taxon-name>Palpilongus bifurcus</tp:taxon-name></italic> gen. n. et sp. n. (holotype), mid tibia.</p></caption><graphic xmlns:xlink="http://www.w3.org/1999/xlink" xlink:href="ZooKeys-321-025-g003.jpg" position="float" orientation="portrait" xlink:type="simple"/></fig><p><italic>Abdomen</italic>. Elongate-cylindrical. Ground-color yellow with black round lateral marks on tergites 3–5. Sternite 1 bare. Sternite 5 with setae on apical third, the marginal ones bifurcated (<xref ref-type="fig" rid="F4">Fig. 4</xref>).</p><fig id="F4" position="float" orientation="portrait"><label>Figure 4.</label><caption><p><italic><tp:taxon-name>Palpilongus bifurcus</tp:taxon-name></italic> gen. n. et sp. n. (holotype), sternite 5 with bifurcate setae in detail.</p></caption><graphic xmlns:xlink="http://www.w3.org/1999/xlink" xlink:href="ZooKeys-321-025-g004.jpg" position="float" orientation="portrait" xlink:type="simple"/></fig><p><italic>Terminalia</italic>. Cercal plate longer than wider, with setae on all surfaces and two small lateral spines on posterior margin (<xref ref-type="fig" rid="F5">Figs 5–6</xref>); hypandrium tubular and phallic complex structures as in <xref ref-type="fig" rid="F5">Fig. 5</xref>.</p><fig id="F5" position="float" orientation="portrait"><label>Figures 5–6.</label><caption><p><italic><tp:taxon-name>Palpilongus bifurcus</tp:taxon-name></italic> gen. n. et sp. n. (holotype), cercal plate and surstyli <bold>5</bold> dorsal view <bold>6</bold> lateral view.</p></caption><graphic xmlns:xlink="http://www.w3.org/1999/xlink" xlink:href="ZooKeys-321-025-g005.jpg" position="float" orientation="portrait" xlink:type="simple"/></fig><p><bold>Female</bold>. Length of body: 4.5–5.3 mm. Length of wing, 4.8–5.5 mm. Differs from male as follows: proboscis with reduced labellum and strong teeth (<xref ref-type="fig" rid="F6">Fig. 7</xref>). Mid femur has a median anterior seta. Mid tibia with one seta anterior to anterodorsal sub-basal seta and one supramedian posterior seta; hind femur with an anterodorsal and an anteroventral row of scattered setae and two long and thin ventral setae on the middle third. Hind tibia without the long setae as in male and with two anterodorsal setae at the limit of the median 1/3 and one submedian posterodorsal seta.</p><fig id="F6" position="float" orientation="portrait"><label>Figure 7.</label><caption><p><italic><tp:taxon-name>Palpilongus bifurcus</tp:taxon-name></italic> gen. n. et sp. n. (female paratype), head in lateral view.</p></caption><graphic xmlns:xlink="http://www.w3.org/1999/xlink" xlink:href="ZooKeys-321-025-g006.jpg" position="float" orientation="portrait" xlink:type="simple"/></fig></tp:treatment-sec><tp:treatment-sec sec-type="Ovipositor"><title>Ovipositor.</title><p>Long, tergites 6–8 long and thin, covered with microtrichia, sternites 6–8 undivided, hypoproct long, cerci long (<xref ref-type="fig" rid="F7">Figs 8–9</xref>). Three round spermathecae.</p><fig id="F7" position="float" orientation="portrait"><label>Figures 8–9.</label><caption><p><italic><tp:taxon-name>Palpilongus bifurcus</tp:taxon-name></italic> gen. n. et sp. n. (female paratype), ovipositor <bold>8</bold> dorsal view and spermathecae <bold>9</bold> ventral view.</p></caption><graphic xmlns:xlink="http://www.w3.org/1999/xlink" xlink:href="ZooKeys-321-025-g007.jpg" position="float" orientation="portrait" xlink:type="simple"/></fig></tp:treatment-sec><tp:treatment-sec sec-type="Distribution"><title>Distribution.</title><p>Known only from Costa Rica.</p></tp:treatment-sec><tp:treatment-sec sec-type="Remarks"><title>Remarks.</title><p>The male and the female have some marked differences, mostly in mid and hind leg chaetotaxy, in which only the male has mid tibia with four long dorsal <!--PageBreak-->setae on apical half and hind tibia with many series of fine and long anterodorsal, dorsal and posterodorsal setae. The different shape of the proboscis suggests that feeding habits differs between males and females: the female certainly is predator as most spe<!--PageBreak--><!--PageBreak-->cies of <tp:taxon-name>Coenosiini</tp:taxon-name> with reduced labellum and developed teeth, while the male posses another kind of habit, unknown as far we know.</p></tp:treatment-sec><tp:treatment-sec sec-type="Etymology"><title>Etymology.</title><p>The specific epithet is Latin and refers to the bifurcate setae of sternite 5 of the male.</p></tp:treatment-sec><tp:treatment-sec><!--Section generated to contain objects referenced in tp:taxon-treatment.--><fig id="F1" position="float" orientation="portrait"><label>Figure 1.</label><caption><p><italic><tp:taxon-name>Palpilongus bifurcus</tp:taxon-name></italic> gen. n. et sp. n. (holotype), habitus in lateral view.</p></caption><graphic xmlns:xlink="http://www.w3.org/1999/xlink" xlink:href="ZooKeys-321-025-g001.jpg" position="float" orientation="portrait" xlink:type="simple"/></fig></tp:treatment-sec></tp:taxon-treatment>
